# Supplementary material for: Genome-wide characterisation of HD-Zip transcription factors and functional analysis of PbHB24 during stone cell formation in Chinese white pear (Pyrus bretschneideri)
Source: BMC Plant Biol. 2024 May 23;24:444. doi: 10.1186/s12870-024-05138-w (PMC11112822; doi:10.1186/s12870-024-05138-w)
Supplement: Supplementary file 1 — Supplementary Material 1 [file 12870_2024_5138_MOESM1_ESM.xlsx]

## Sheet: Dispersed duplication (DSD)
Table S2 duplication events of PbHB genes
Gene ID	Chromosome position	Gene ID	Chromosome position	P_value
Pbr000180.1	pear-Chr5:27322264	Pbr034468.1	pear-Chr17:22707253	0
Pbr001571.1	pear-scaffold1042.0:10225	Pbr006330.2	pear-scaffold132.0.1:565986	1.79e-66
Pbr002470.1	pear-Chr17:16705451	Pbr008785.1	pear-Chr15:8808951	1.48e-113
Pbr002595.1	pear-scaffold1103.0.1:57599	Pbr008476.1	pear-Chr9:772020	0
Pbr003708.1	pear-scaffold1168.0:48222	Pbr016310.4	pear-Chr6:21016241	2.9e-125
Pbr004192.1	pear-Chr8:5073679	Pbr031858.8	pear-Chr10:5045858	2.18e-140
Pbr004979.1	pear-Chr2:9600451	Pbr035813.1	pear-Chr12:16744709	9.8e-75
Pbr005447.1	pear-scaffold1277.0:1618	Pbr013948.1	pear-Chr7:13270524	0
Pbr006330.2	pear-scaffold132.0.1:565986	Pbr039116.1	pear-Chr13:3003518	7.95e-41
Pbr007829.1	pear-Chr1:1983352	Pbr018403.1	pear-Chr1:4340288	2.27e-67
Pbr008217.1	pear-scaffold1499.0:29944	Pbr034174.1	pear-scaffold638.0:247556	0
Pbr008410.2	pear-Chr3:15613210	Pbr037485.1	pear-Chr10:3114983	0
Pbr008476.1	pear-Chr9:772020	Pbr012632.1	pear-Chr17:4681176	0
Pbr008477.1	pear-Chr9:779667	Pbr012632.1	pear-Chr17:4681176	0
Pbr008784.1	pear-Chr15:8803464	Pbr042103.1	pear-Chr5:23949469	1.16e-38
Pbr008785.1	pear-Chr15:8808951	Pbr019133.1	pear-Chr9:11299018	0
Pbr011488.1	pear-Chr6:1455704	Pbr039116.1	pear-Chr13:3003518	4.22e-40
Pbr012632.1	pear-Chr17:4681176	Pbr028309.1	pear-Chr6:2790738	0
Pbr013425.1	pear-Chr3:20286270	Pbr030778.1	pear-Chr13:790629	5.45e-144
Pbr013429.1	pear-Chr3:20126774	Pbr028712.1	pear-Chr13:1339848	1.26e-140
Pbr013533.1	pear-Chr1:10111046	Pbr039116.1	pear-Chr13:3003518	4.6e-29
Pbr013948.1	pear-Chr7:13270524	Pbr032434.9	pear-scaffold581.0.1:242493	0
Pbr014724.1	pear-Chr13:5360885	Pbr029884.1	pear-Chr2:11275122	4.63e-59
Pbr015625.1	pear-Chr15:14806050	Pbr008477.1	pear-Chr9:779667	2.06e-72
Pbr016310.4	pear-Chr6:21016241	Pbr028309.1	pear-Chr6:2790738	0
Pbr017259.1	pear-Chr15:20013779	Pbr039143.1	pear-Chr13:3213872	4.91e-14
Pbr017942.1	pear-Chr17:19545225	Pbr036101.1	pear-Chr14:17223772	9.05e-39
Pbr018089.3	pear-Chr9:16542258	Pbr032434.9	pear-scaffold581.0.1:242493	0
Pbr019133.1	pear-Chr9:11299018	Pbr042103.1	pear-Chr5:23949469	0
Pbr019166.1	pear-Chr9:10831033	Pbr034468.1	pear-Chr17:22707253	0
Pbr019804.1	pear-Chr15:6806199	Pbr029884.1	pear-Chr2:11275122	1.05e-77
Pbr021927.1	pear-scaffold329.0:405141	Pbr019133.1	pear-Chr9:11299018	2.13e-19
Pbr021928.1	pear-scaffold329.0:462723	Pbr019133.1	pear-Chr9:11299018	2.13e-19
Pbr023774.1	pear-Chr7:256679	Pbr035813.1	pear-Chr12:16744709	4.59e-71
Pbr024282.1	pear-Chr15:25104923	Pbr034174.1	pear-scaffold638.0:247556	5.5e-72
Pbr024283.1	pear-Chr15:25022336	Pbr034174.1	pear-scaffold638.0:247556	5.5e-72
Pbr025122.1	pear-Chr2:13775452	Pbr005447.1	pear-scaffold1277.0:1618	7.11e-42
Pbr025453.1	pear-Chr12:11479005	Pbr032408.1	pear-Chr12:10772424	4.91e-174
Pbr028309.1	pear-Chr6:2790738	Pbr034468.1	pear-Chr17:22707253	0
Pbr028628.1	pear-scaffold477.0:76271	Pbr032434.9	pear-scaffold581.0.1:242493	0
Pbr028643.1	pear-scaffold477.0:305702	Pbr032434.9	pear-scaffold581.0.1:242493	2.13e-179
Pbr028712.1	pear-Chr13:1339848	Pbr024283.1	pear-Chr15:25022336	2.91e-55
Pbr029255.1	pear-Chr8:13909075	Pbr029884.1	pear-Chr2:11275122	2.54e-77
Pbr029399.1	pear-Chr11:11161165	Pbr034174.1	pear-scaffold638.0:247556	0
Pbr029884.1	pear-Chr2:11275122	Pbr034174.1	pear-scaffold638.0:247556	2.8e-75
Pbr030226.1	pear-Chr3:873230	Pbr036101.1	pear-Chr14:17223772	2.51e-28
Pbr030778.1	pear-Chr13:790629	Pbr024283.1	pear-Chr15:25022336	2.68e-55
Pbr031676.1	pear-Chr7:6627218	Pbr013948.1	pear-Chr7:13270524	3.88e-173
Pbr031858.8	pear-Chr10:5045858	Pbr034468.1	pear-Chr17:22707253	0
Pbr032408.1	pear-Chr12:10772424	Pbr011488.1	pear-Chr6:1455704	2.22e-27
Pbr032434.9	pear-scaffold581.0.1:242493	Pbr034468.1	pear-Chr17:22707253	0
Pbr033717.1	pear-scaffold621.0:19692	Pbr029884.1	pear-Chr2:11275122	2.33e-56
Pbr034174.1	pear-scaffold638.0:247556	Pbr035813.1	pear-Chr12:16744709	2.37e-78
Pbr036101.1	pear-Chr14:17223772	Pbr039143.1	pear-Chr13:3213872	9.32e-84
Pbr038266.1	pear-Chr11:4777236	Pbr036101.1	pear-Chr14:17223772	1.45e-27
Pbr039116.1	pear-Chr13:3003518	Pbr040636.1	pear-Chr15:36708680	5.91e-38
Pbr039143.1	pear-Chr13:3213872	Pbr039116.1	pear-Chr13:3003518	1.91e-35
Pbr040074.1	pear-Chr7:14407077	Pbr039143.1	pear-Chr13:3213872	6.96e-30
Pbr040636.1	pear-Chr15:36708680	Pbr036101.1	pear-Chr14:17223772	2.08e-38
Pbr040651.1	pear-Chr15:36944980	Pbr028309.1	pear-Chr6:2790738	4.82e-69
Pbr041471.1	pear-Chr2:18529812	Pbr008477.1	pear-Chr9:779667	2.75e-72
Pbr041852.1	pear-Chr17:22784300	Pbr036101.1	pear-Chr14:17223772	1.7e-38

## Sheet: Tandem duplication (TD)
Gene ID	Chromosome position	Gene ID	Chromosome position	P_value
Pbr008476.1	pear-Chr9:772020	Pbr008477.1	pear-Chr9:779667	0
Pbr008784.1	pear-Chr15:8803464	Pbr008785.1	pear-Chr15:8808951	1.02e-53
Pbr012633.1	pear-Chr17:4675744	Pbr012632.1	pear-Chr17:4681176	0

## Sheet: Transpose duplication (TRD)
Gene ID	Chromosome position	Gene ID	Chromosome position	P_value
Pbr002595.1	pear-scaffold1103.0.1:57599	Pbr012633.1	pear-Chr17:4675744	0
Pbr003708.1	pear-scaffold1168.0:48222	Pbr018089.3	pear-Chr9:16542258	2.95e-25
Pbr003708.1	pear-scaffold1168.0:48222	Pbr034468.1	pear-Chr17:22707253	1.07e-32
Pbr004192.1	pear-Chr8:5073679	Pbr032434.9	pear-scaffold581.0.1:242493	2.61e-141
Pbr005447.1	pear-scaffold1277.0:1618	Pbr018089.3	pear-Chr9:16542258	4.87e-156
Pbr007830.1	pear-Chr1:1990157	Pbr018403.1	pear-Chr1:4340288	4.6e-73
Pbr008217.1	pear-scaffold1499.0:29944	Pbr035756.1	pear-Chr12:17823360	0
Pbr008410.2	pear-Chr3:15613210	Pbr042103.1	pear-Chr5:23949469	0
Pbr013948.1	pear-Chr7:13270524	Pbr034468.1	pear-Chr17:22707253	0
Pbr016310.4	pear-Chr6:21016241	Pbr032434.9	pear-scaffold581.0.1:242493	0
Pbr017259.1	pear-Chr15:20013779	Pbr006330.2	pear-scaffold132.0.1:565986	6.39e-15
Pbr017942.1	pear-Chr17:19545225	Pbr039143.1	pear-Chr13:3213872	3.94e-45
Pbr025453.1	pear-Chr12:11479005	Pbr039116.1	pear-Chr13:3003518	1.22e-28
Pbr028309.1	pear-Chr6:2790738	Pbr008477.1	pear-Chr9:779667	0
Pbr029399.1	pear-Chr11:11161165	Pbr035756.1	pear-Chr12:17823360	0
Pbr029884.1	pear-Chr2:11275122	Pbr024282.1	pear-Chr15:25104923	0
Pbr029884.1	pear-Chr2:11275122	Pbr024283.1	pear-Chr15:25022336	0
Pbr031676.1	pear-Chr7:6627218	Pbr034468.1	pear-Chr17:22707253	7.11e-159
Pbr032408.1	pear-Chr12:10772424	Pbr039116.1	pear-Chr13:3003518	1.31e-28
Pbr034174.1	pear-scaffold638.0:247556	Pbr035756.1	pear-Chr12:17823360	0
Pbr040651.1	pear-Chr15:36944980	Pbr008477.1	pear-Chr9:779667	2.26e-22

## Sheet: Whole-genome duplication (WGD)
Gene ID	Chromosome position	Gene ID	Chromosome position	P_value
Pbr000180.1	pear-Chr5:27322264	Pbr018089.3	pear-Chr9:16542258	0
Pbr000180.1	pear-Chr5:27322264	Pbr032434.9	pear-scaffold581.0.1:242493	0
Pbr002470.1	pear-Chr17:16705451	Pbr019133.1	pear-Chr9:11299018	4.34e-132
Pbr004979.1	pear-Chr2:9600451	Pbr023774.1	pear-Chr7:256679	0
Pbr007829.1	pear-Chr1:1983352	Pbr013533.1	pear-Chr1:10111046	3.86e-51
Pbr007829.1	pear-Chr1:1983352	Pbr040074.1	pear-Chr7:14407077	2.29e-49
Pbr008784.1	pear-Chr15:8803464	Pbr019133.1	pear-Chr9:11299018	1.99e-52
Pbr012631.1	pear-Chr17:4687432	Pbr008477.1	pear-Chr9:779667	0
Pbr012633.1	pear-Chr17:4675744	Pbr008476.1	pear-Chr9:772020	0
Pbr013429.1	pear-Chr3:20126774	Pbr013425.1	pear-Chr3:20286270	2.86e-166
Pbr013533.1	pear-Chr1:10111046	Pbr040074.1	pear-Chr7:14407077	4.9e-142
Pbr014724.1	pear-Chr13:5360885	Pbr033717.1	pear-scaffold621.0:19692	1.02e-104
Pbr018403.1	pear-Chr1:4340288	Pbr013533.1	pear-Chr1:10111046	1.48e-40
Pbr018403.1	pear-Chr1:4340288	Pbr040074.1	pear-Chr7:14407077	1.5e-41
Pbr019166.1	pear-Chr9:10831033	Pbr028628.1	pear-scaffold477.0:76271	0
Pbr019166.1	pear-Chr9:10831033	Pbr028643.1	pear-scaffold477.0:305702	0
Pbr019804.1	pear-Chr15:6806199	Pbr029255.1	pear-Chr8:13909075	0
Pbr024283.1	pear-Chr15:25022336	Pbr024282.1	pear-Chr15:25104923	0
Pbr028628.1	pear-scaffold477.0:76271	Pbr028643.1	pear-scaffold477.0:305702	0
Pbr028852.1	pear-Chr13:2287571	Pbr004979.1	pear-Chr2:9600451	7.45e-29
Pbr028852.1	pear-Chr13:2287571	Pbr023774.1	pear-Chr7:256679	5.01e-46
Pbr030778.1	pear-Chr13:790629	Pbr013429.1	pear-Chr3:20126774	3.04e-147
Pbr030778.1	pear-Chr13:790629	Pbr028712.1	pear-Chr13:1339848	9.81e-164
Pbr031858.8	pear-Chr10:5045858	Pbr000180.1	pear-Chr5:27322264	0
Pbr031858.8	pear-Chr10:5045858	Pbr032434.9	pear-scaffold581.0.1:242493	0
Pbr034468.1	pear-Chr17:22707253	Pbr018089.3	pear-Chr9:16542258	0
Pbr035813.1	pear-Chr12:16744709	Pbr035756.1	pear-Chr12:17823360	8.09e-78
Pbr036101.1	pear-Chr14:17223772	Pbr011488.1	pear-Chr6:1455704	0
Pbr037485.1	pear-Chr10:3114983	Pbr042103.1	pear-Chr5:23949469	0
Pbr038266.1	pear-Chr11:4777236	Pbr030226.1	pear-Chr3:873230	2.75e-104
Pbr039116.1	pear-Chr13:3003518	Pbr041852.1	pear-Chr17:22784300	1.36e-85
Pbr039143.1	pear-Chr13:3213872	Pbr011488.1	pear-Chr6:1455704	2.73e-87
Pbr040636.1	pear-Chr15:36708680	Pbr001571.1	pear-scaffold1042.0:10225	0
Pbr040636.1	pear-Chr15:36708680	Pbr006330.2	pear-scaffold132.0.1:565986	1.77e-69
