# Supplementary material for: Genome-wide characterisation of HD-Zip transcription factors and functional analysis of PbHB24 during stone cell formation in Chinese white pear (Pyrus bretschneideri)
Source: BMC Plant Biol. 2024 May 23;24:444. doi: 10.1186/s12870-024-05138-w (PMC11112822; doi:10.1186/s12870-024-05138-w)
Supplement: Supplementary file 2 — Supplementary Material 2 [file 12870_2024_5138_MOESM2_ESM.xlsx]

## Sheet: Sheet1
Table S7. The primer sequences used in this study
RT-qPCR	PbUBQ-F	GCACAAGAAGGTGAAGCTCG
	PbUBQ-R	ACTCAGCATTGGGGCACTC
	PbHD7-F	AACAAGCGATTGCATGGAAAG
	PbHD7-R	AGGTGAGGGATGGAACCAATT
	PbHD10-F	ATTGGCATCGTCGCTGTCTC
	PbHD10-R	CGCGAAACCAAGACTTACGAT
	PbHD22-F	GTGGCGTGGAAGGTGTTGA
	PbHD22-R	ATAGGGTACGCAACAAGCTAACA
	PbHD24-F	TCGGATGCCATCATGTGCT
	PbHD24-R	ACATATTCCGGCTGGCAGATA
	PbHD39-F	CTCCGAGTTCCCGCAGATAAT
	PbHD39-R	GCAGTGAGCGGTTTCTTCTTC
	PbPAL1-F	GCGGCGGATTCACTAAAGG
	PbPAL1-R	CCATGCTGTCCATGACCCA
	PbC3H1-F	TGATTACTGCGGGTATGGACA
	PbC3H1-R	AGCATTAGTGGTGTTGGAGGG
	PbC3H2-F	GAGTTCCGACCCGAAAGGT
	PbC3H2-R	ATAGGTGGCCCAACATAGAGG
	Pb4CL1-F	CTTGGACAGGGGTATGGAATG
	Pb4CL1-R	AGCGAAGCACCCGTATCAG
	PbCCOAOMT-F	TACCCAAGGGAGCCTGAATC
	PbCCOAOMT-R	AGTAGCCAGTGTAGACCCCAATC
	PbCCR1-F	CAGAACAAATGGTGGAGCCC
	PbCCR1-R	CCGATTGACGACGTGAAAAC
	PbPOD1-F	GTGTTGACTGGCTCCAAGGGT
	PbPOD1-R	TGCTTAAAACTCAGACAAGCTCTCC
	PbPOD2-F	TGGACAACAAGGGTTTGATGATG
	PbPOD2-R	TCCCGGATTTTATTGGCAACA
Vector construction	PbHD24-GFP-F	gagaacacgggggactctagaATGGCGCTGGTAATGCACC
	PbHD24-GFP-R	gcccttgctcaccatggatccCATAAAGGACCAGTTCATGAACATCA
