# Supplementary material for: Genome-wide characterisation of HD-Zip transcription factors and functional analysis of PbHB24 during stone cell formation in Chinese white pear (Pyrus bretschneideri)
Source: BMC Plant Biol. 2024 May 23;24:444. doi: 10.1186/s12870-024-05138-w (PMC11112822; doi:10.1186/s12870-024-05138-w)
Supplement: Supplementary file 3 — Supplementary Material 3 [file 12870_2024_5138_MOESM3_ESM.xlsx]

## Sheet: Sheet1
Table S3 intron/exon information of 56 PbHBs
Subfamily	GeneID	Len_gene	Len_exons	Len_CDS	Len_pep	No_of_exons	Avg_exons	Avg_introns
I	Pbr007829.1	1402	1133	729	243	2	566.5	269
	Pbr013533.1	1189	947	711	237	2	473.5	242
	Pbr018403.1	4982	897	897	299	3	299	2042.5
	Pbr030226.1	510	510	510	170	1	510	0
	Pbr011488.1	2188	1512	975	325	3	504	338
	Pbr040074.1	944	696	696	232	2	348	248
	Pbr038266.1	665	665	519	173	1	665	0
	Pbr025453.1	1257	696	696	232	3	232	280.5
	Pbr032408.1	1263	696	696	232	3	232	283.5
	Pbr039116.1	1885	1274	861	287	3	424.7	305.5
	Pbr039143.1	2080	1407	1005	335	3	469	336.5
	Pbr036101.1	2102	1562	939	313	3	520.7	270
	Pbr040636.1	1109	825	825	275	3	275	142
	Pbr017259.1	1987	696	696	232	4	174	430.3
	Pbr017942.1	3158	1002	1002	334	4	250.5	718.7
	Pbr041852.1	1736	912	912	304	3	304	412
	Pbr001571.1	1199	915	915	305	3	305	142
	Pbr006330.2	2138	1089	1089	363	4	272.2	349.7
II	Pbr004979.1	1713	1107	1107	369	4	276.8	202
	Pbr029884.1	1476	1074	870	290	3	358	201
	Pbr013425.1	3061	666	666	222	4	166.5	798.3
	Pbr013429.1	3061	666	666	222	4	166.5	798.3
	Pbr023774.1	1743	1110	1110	370	4	277.5	211
	Pbr029255.1	1292	912	912	304	3	304	190
	Pbr029399.1	2210	1669	936	312	4	417.2	180.3
	Pbr035756.1	2216	1677	936	312	4	419.2	179.7
	Pbr035813.1	2731	1035	1035	345	4	258.8	565.3
	Pbr014724.1	922	513	513	171	3	171	204.5
	Pbr028712.1	2687	660	660	220	4	165	675.7
	Pbr030778.1	2690	681	681	227	4	170.2	669.7
	Pbr019804.1	1279	912	912	304	3	304	183.5
	Pbr024282.1	1245	870	870	290	3	290	187.5
	Pbr024283.1	1245	870	870	290	3	290	187.5
	Pbr008217.1	1602	930	930	310	5	186	168
	Pbr033717.1	1144	729	729	243	3	243	207.5
	Pbr034174.1	1524	936	936	312	4	234	196
III	Pbr008410.2	5605	2430	2430	810	17	142.9	198.4
	Pbr042103.1	5530	2559	2559	853	18	142.2	174.8
	Pbr019133.1	6060	2705	2517	839	18	150.3	197.4
	Pbr037485.1	5909	2529	2529	843	18	140.5	198.8
	Pbr008785.1	6573	3139	2529	843	18	174.4	202
IV	Pbr000180.1	3518	2172	2172	724	10	217.2	149.6
	Pbr016310.4	5955	3662	2499	833	11	332.9	229.3
	Pbr028309.1	3195	2133	2133	711	10	213.3	118
	Pbr013948.1	4523	2427	2427	809	9	269.7	262
	Pbr008476.1	3617	1965	1965	655	9	218.3	206.5
	Pbr008477.1	12040	3114	3114	1038	21	148.3	446.3
	Pbr018089.3	4771	2151	2151	717	11	195.5	262
	Pbr019166.1	4080	2289	2289	763	11	208.1	179.1
	Pbr031858.8	4143	2196	2196	732	10	219.6	216.3
	Pbr012632.1	3846	2031	2031	677	9	225.7	226.9
	Pbr012633.1	3359	2055	2055	685	10	205.5	144.9
	Pbr034468.1	4501	2238	2238	746	11	203.5	226.3
	Pbr005447.1	2589	1758	1758	586	7	251.1	138.5
	Pbr028628.1	4211	2370	2370	790	11	215.5	184.1
	Pbr032434.9	4449	2544	2223	741	10	254.4	211.7
