# Supplementary material for: Genome-wide characterisation of HD-Zip transcription factors and functional analysis of PbHB24 during stone cell formation in Chinese white pear (Pyrus bretschneideri)
Source: BMC Plant Biol. 2024 May 23;24:444. doi: 10.1186/s12870-024-05138-w (PMC11112822; doi:10.1186/s12870-024-05138-w)
Supplement: Supplementary file 4 — Supplementary Material 4 [file 12870_2024_5138_MOESM4_ESM.xlsx]

## Sheet: Sheet1
Table S1. Summary of the HD-ZIP transcription factor genes in Chinese white pear.
Accession numbers	Gene name	Subfamily	Chromosome	Start	End	Molecular weight	pI	Predictive subcellular localization
Pbr018403.1	PbHB1	HD-Zip I	Chr1	4340288	4345269	34290.2	9.46	Nuclear
Pbr007829.1	PbHB2	HD-Zip I	Chr1	1983352	1984753	27942.8	4.83	Nuclear
Pbr013533.1	PbHB3	HD-Zip I	Chr1	10111046	10112234	27442.5	5.18	Nuclear
Pbr004979.1	PbHB4	HD-Zip II	Chr2	9600451	9602163	40944.2	6.49	Nuclear
Pbr029884.1	PbHB5	HD-Zip II	Chr2	11275122	11276597	32103.1	8.31	Nuclear
Pbr030226.1	PbHB6	HD-Zip I	Chr3	873230	873739	19505.2	6.91	Nuclear
Pbr008410.2	PbHB7	HD-Zip III	Chr3	15613210	15618814	88625.8	6.06	Nuclear
Pbr013429.1	PbHB8	HD-Zip II	Chr3	20126774	20129834	24924.3	8.94	Nuclear
Pbr013425.1	PbHB9	HD-Zip II	Chr3	20286270	20289330	24924.3	8.94	Nuclear
Pbr042103.1	PbHB10	HD-Zip III	Chr5	23949469	23954998	92965.7	5.96	Nuclear
Pbr000180.1	PbHB11	HD-Zip IV	Chr5	27322264	27325781	79087.3	5.48	Nuclear
Pbr011488.1	PbHB12	HD-Zip I	Chr6	1455704	1457891	36317.5	4.72	Nuclear
Pbr028309.1	PbHB13	HD-Zip IV	Chr6	2790738	2793932	78480.1	6.36	Nuclear
Pbr016310.4	PbHB14	HD-Zip IV	Chr6	21016241	21022195	92669.9	5.58	Nuclear
Pbr023774.1	PbHB15	HD-Zip II	Chr7	256679	258421	40908.1	6.92	Nuclear
Pbr013948.1	PbHB16	HD-Zip IV	Chr7	13270524	13275046	87883.9	5.39	Nuclear
Pbr040074.1	PbHB17	HD-Zip I	Chr7	14407077	14408020	26775.9	6.56	Nuclear
Pbr029255.1	PbHB18	HD-Zip II	Chr8	13909075	13910366	34212.3	6.73	Nuclear
Pbr008476.1	PbHB19	HD-Zip IV	Chr9	772020	775636	73979.5	6.46	Nuclear
Pbr008477.1	PbHB20	HD-Zip IV	Chr9	779667	791706	114045	5.98	Nuclear
Pbr019166.1	PbHB21	HD-Zip IV	Chr9	10831033	10835112	84822	6	Nuclear
Pbr019133.1	PbHB22	HD-Zip III	Chr9	11299018	11305077	91880.4	6.03	Nuclear
Pbr018089.3	PbHB23	HD-Zip IV	Chr9	16542258	16547028	77981.8	5.34	Nuclear
Pbr037485.1	PbHB24	HD-Zip III	Chr10	3114983	3120891	92149.8	5.76	Nuclear
Pbr031858.8	PbHB25	HD-Zip IV	Chr10	5045858	5050000	80054.6	5.86	Nuclear
Pbr038266.1	PbHB26	HD-Zip I	Chr11	4777236	4777900	19931.8	9.3	Nuclear
Pbr029399.1	PbHB27	HD-Zip II	Chr11	11161165	11163374	34710	7.04	Nuclear
Pbr032408.1	PbHB28	HD-Zip I	Chr12	10772424	10773686	26837.2	8.68	Nuclear
Pbr025453.1	PbHB29	HD-Zip I	Chr12	11479005	11480261	26858.2	7.75	Nuclear
Pbr035813.1	PbHB30	HD-Zip II	Chr12	16744709	16747439	38081.7	8.17	Nuclear
Pbr035756.1	PbHB31	HD-Zip II	Chr12	17823360	17825575	34724.1	7.61	Nuclear
Pbr030778.1	PbHB32	HD-Zip II	Chr13	790629	793318	25449.9	8.93	Nuclear
Pbr028712.1	PbHB33	HD-Zip II	Chr13	1339848	1342534	24766	8.93	Nuclear
Pbr039116.1	PbHB34	HD-Zip I	Chr13	3003518	3005402	32501.3	5.79	Nuclear
Pbr039143.1	PbHB35	HD-Zip I	Chr13	3213872	3215951	37660.3	4.61	Nuclear
Pbr014724.1	PbHB36	HD-Zip II	Chr13	5360885	5361806	19643.3	8.94	Nuclear
Pbr036101.1	PbHB37	HD-Zip I	Chr14	17223772	17225873	35030.3	4.93	Nuclear
Pbr019804.1	PbHB38	HD-Zip II	Chr15	6806199	6807477	34237.1	6.6	Nuclear
Pbr008785.1	PbHB39	HD-Zip III	Chr15	8808951	8815523	92817.3	5.9	Nuclear
Pbr017259.1	PbHB40	HD-Zip I	Chr15	20013779	20015765	26210.7	6.72	Nuclear
Pbr024283.1	PbHB41	HD-Zip II	Chr15	25022336	25023580	32115.1	8.07	Nuclear
Pbr024282.1	PbHB42	HD-Zip II	Chr15	25104923	25106167	32115.1	8.07	Nuclear
Pbr040636.1	PbHB43	HD-Zip I	Chr15	36708680	36709788	30923.3	6.11	Nuclear
Pbr012633.1	PbHB44	HD-Zip IV	Chr17	4675744	4679102	77063.3	6.49	Nuclear
Pbr012632.1	PbHB45	HD-Zip IV	Chr17	4681176	4685021	74728.8	6.12	Nuclear
Pbr017942.1	PbHB46	HD-Zip I	Chr17	19545225	19548382	37698.3	5.08	Nuclear
Pbr034468.1	PbHB47	HD-Zip IV	Chr17	22707253	22711753	81170.5	5.41	Nuclear
Pbr041852.1	PbHB48	HD-Zip I	Chr17	22784300	22786035	34222	6.54	Nuclear
Pbr001571.1	PbHB49	HD-Zip I	scaffold1042.0	10225	11423	31101.4	5.59	Nuclear
Pbr005447.1	PbHB50	HD-Zip IV	scaffold1277.0	1618	4206	64121.7	6.23	Nuclear
Pbr006330.2	PbHB51	HD-Zip I	scaffold132.0.1	565986	568123	40431.8	5.05	Nuclear
Pbr008217.1	PbHB52	HD-Zip II	scaffold1499.0	29944	31545	34375.5	7.02	Nuclear
Pbr028628.1	PbHB53	HD-Zip IV	scaffold477.0	76271	80481	87765.6	6.73	Nuclear
Pbr032434.9	PbHB54	HD-Zip IV	scaffold581.0.1	242493	246941	80907.6	5.86	Nuclear
Pbr033717.1	PbHB55	HD-Zip II	scaffold621.0	19692	20835	27225.8	8.03	Nuclear
Pbr034174.1	PbHB56	HD-Zip II	scaffold638.0	247556	249079	34634.8	7.62	Nuclear
