# Supplementary material for: Genome-wide characterisation of HD-Zip transcription factors and functional analysis of PbHB24 during stone cell formation in Chinese white pear (Pyrus bretschneideri)
Source: BMC Plant Biol. 2024 May 23;24:444. doi: 10.1186/s12870-024-05138-w (PMC11112822; doi:10.1186/s12870-024-05138-w)
Supplement: Supplementary file 5 — Supplementary Material 5 [file 12870_2024_5138_MOESM5_ESM.xlsx]

## Sheet: Sheet1
Table S6. FPKM value of lignin biosynthtic genes in pear fruits
Gene ID	Family	Gene description	S1	S2	S3	S4	S5	S6
Pbr030350.1	4CL	4CL-1	73.3929	43.6046	94.4077	111.555	525.81	543.857
Pbr024635.1	4CL	4CL-2	51.8429	152.472	27.4412	10.2674	0.0995261	0.522669
Pbr013445.1	4CL	4CL-3	43.7298	187.125	15.1658	29.7946	3.77379	1.69872
Pbr022458.1	4CL	4CL-4	27.1964	40.1197	11.6158	6.5357	0.764137	0.902908
Pbr001283.1	4CL	4CL-5	25.8109	81.6653	14.3937	8.37282	0.568128	0
Pbr012851.1	4CL	4CL-6	14.9154	18.7759	7.43614	2.42167	0.766823	0.704731
Pbr039972.1	4CL	4CL-7	12.3162	5.8765	11.5111	33.8229	15.8401	6.42797
Pbr020890.1	C3H	C3H-1	336.158	777.468	156.835	72.4441	5.53121	7.9712
Pbr026583.1	C3H	C3H-2	135.399	155.103	61.8591	54.3919	17.9675	12.7299
Pbr026584.1	C3H	C3H-3	114.28	48.4892	40.5706	59.7639	23.4959	16.6382
Pbr020889.1	C3H	C3H-4	345.569	692.087	161.138	64.2391	4.57681	6.40946
Pbr020886.1	C3H	C3H-5	33.3218	20.6183	18.8364	34.2467	4.14634	17.7549
Pbr020888.1	C3H	C3H-6	1.75996	2.27941	5.34998	20.7047	5.10318	21.4398
Pbr020891.1	C3H	C3H-7	1.12506	9.93489	0.534373	0	0	0
Pbr013141.1	C4H	C4H-1	398.393	803.292	400.461	515.206	434.47	599.65
Pbr013137.1	C4H	C4H-2	45.0848	38.5811	18.9857	6.8719	4.00102	2.87529
Pbr013138.1	C4H	C4H-3	3.57567	4.21003	2.37769	23.9887	2.80801	20.5317
Pbr013139.1	C4H	C4H-4	1.07483	0.237284	0.510517	2.56311	0	0.767203
Pbr026287.1	CAD	CAD-1	150.561	383.377	126.528	74.4608	29.027	15.0833
Pbr003617.1	CAD	CAD-2	72.6266	60.9121	88.2083	124.001	63.405	144.553
Pbr010181.1	CAD	CAD-3	70.6731	91.821	124.474	101.119	54.3871	65.1692
Pbr004676.1	CAD	CAD-4	34.2521	16.4447	42.4885	11.5779	1.05465	3.16489
Pbr026289.1	CAD	CAD-5	20.1199	16.5726	7.86999	1.12892	0.919218	0.96547
Pbr006899.1	CAD	CAD-6	5.02985	4.29359	1.75197	1.27941	0	0
Pbr004675.1	CAD	CAD-7	7.38702	1.69119	3.37869	1.8268	0	0
Pbr005802.1	CAD	CAD-8	2.78812	0.868964	7.9457	21.1195	59.7417	62.4355
Pbr003627.1	CAD	CAD-9	2.14966	0.730105	0.628328	0.946379	0.149836	0.157375
Pbr040238.1	CAD	CAD-10	0.262268	5.21095	4.60911	5.75387	1.18824	7.61298
Pbr019305.1	CCOMT	CCOMT-1	456.53	162.383	79.9521	21.6518	8.55081	10.6802
Pbr034039.1	CCOMT	CCOMT-2	351.192	1243.92	178.45	76.8602	1.53944	3.00282
Pbr025246.1	CCOMT	CCOMT-3	6.44898	5.52225	6.1262	13.4214	3.3645	10.4154
Pbr006920.1	CCR	CCR-1	316.277	302.28	396.211	492.067	213.477	426.822
Pbr022402.1	CCR	CCR-2	172.074	434.593	135.209	75.4821	33.2054	34.2022
Pbr022405.1	CCR	CCR-3	153.82	305.544	179.224	114.827	72.2419	47.5696
Pbr011590.1	CCR	CCR-4	90.1932	75.5571	173.645	116.241	86.4254	140.656
Pbr011592.1	CCR	CCR-5	68.0943	69.0793	71.0392	71.5254	39.2984	85.8304
Pbr013866.1	CCR	CCR-6	47.3499	23.3867	22.6806	48.993	13.8169	15.2759
Pbr013435.1	CCR	CCR-7	35.4376	22.0155	64.2828	51.8082	90.3626	78.6391
Pbr022905.1	CCR	CCR-8	32.9344	19.2215	31.4658	29.7901	26.2411	45.5754
Pbr026638.1	CCR	CCR-9	22.166	29.122	26.7058	40.3958	17.1459	27.7847
Pbr011595.1	CCR	CCR-10	26.6311	34.9883	47.0998	43.37	16.2836	30.0847
Pbr022403.1	CCR	CCR-11	10.2678	37.3625	22.703	36.1368	47.0009	118.107
Pbr028834.2	CCR	CCR-12	8.85154	33.2198	1.6817	1.68864	0	0
Pbr028835.1	CCR	CCR-13	5.67835	31.2558	2.51726	2.52765	0.343021	0.54042
Pbr009661.1	CCR	CCR-14	5.23396	3.46641	6.21499	8.91516	7.62209	5.51497
Pbr015109.1	CCR	CCR-15	4.98393	2.36982	4.37028	2.01131	3.82129	5.29061
Pbr007658.1	CCR	CCR-16	5.25936	0.258018	1.66537	2.78707	0	0
Pbr022903.1	CCR	CCR-17	3.18766	7.94791	14.4281	15.0241	2.2088	3.74759
Pbr039962.1	CCR	CCR-18	2.36815	1.39414	0.937342	1.69417	4.11287	2.25382
Pbr013290.1	CCR	CCR-19	3.58277	12.0224	0.680689	0	0	0.340979
Pbr042690.1	CCR	CCR-20	2.72047	0.600584	9.04509	7.13616	3.38951	2.91277
Pbr022902.1	CCR	CCR-21	0.414291	0.15679	0.618443	0.677447	2.78869	2.14042
Pbr022904.1	CCR	CCR-22	0.730214	1.10541	3.66652	3.28362	1.32333	3.17696
Pbr017203.1	CCR	CCR-23	0.5539	0.815209	1.40314	0.880577	0.334603	0.878597
Pbr015108.2	CCR	CCR-24	0.283917	9.27647	7.28209	7.85375	1.80086	9.99777
Pbr009662.1	CCR	CCR-25	0.186927	0.990404	1.95328	3.03116	0.846899	1.60112
Pbr042728.1	CCR	CCR-26	1.07483	2.84741	3.0631	5.12622	1.94787	7.16057
Pbr013510.1	COMT	COMT-1	913.547	3844.64	508.352	340.874	47.0894	65.1103
Pbr030676.1	COMT	COMT-2	8.95396	21.085	5.51302	6.48474	1.65274	2.52494
Pbr036055.1	COMT	COMT-3	3.16792	14.9198	3.51092	2.01451	0	0
Pbr013511.1	COMT	COMT-4	1.04679	1.84875	0.994398	1.49775	0	0
Pbr030677.1	COMT	COMT-5	0.361505	1.59615	0.343411	0.172413	0	0.172026
Pbr020266.1	F5H	F5H-1	97.0394	5.44072	24.3118	3.84265	4.6166	5.41271
Pbr022142.1	F5H	F5H-2	21.3053	145.165	14.1562	12.2157	0.84395	0.554009
Pbr040547.1	F5H	F5H-3	20.3346	144.987	17.33	14.298	0	0
Pbr007098.1	F5H	F5H-4	20.1866	2.71736	4.67713	3.17008	1.11534	1.40576
Pbr029428.1	F5H	F5H-5	9.43023	98.5927	10.6172	7.44045	0.210988	0.443207
Pbr027228.1	F5H	F5H-6	10.4785	1.29113	5.78723	6.27599	3.75378	3.47882
Pbr007097.1	F5H	F5H-7	2.96797	3.35474	5.07496	3.28402	3.87268	3.05066
Pbr007101.1	F5H	F5H-8	2.94474	1.14416	3.58061	3.14595	2.02792	1.45734
Pbr038089.1	F5H	F5H-9	0.567835	3.00858	35.6013	44.7393	1.13197	7.24163
Pbr031416.1	F5H	F5H-10	0.537415	1.04405	0.61262	0.205049	1.07133	0.102294
Pbr007102.1	F5H	F5H-11	0.617339	0.408859	0.43983	0.147214	0.139847	0.146883
Pbr022425.1	HCT	HCT-1	288.476	553.673	125.427	70.4919	27.208	34.0575
Pbr012356.2	HCT	HCT-2	132.056	7.33126	38.8169	33.0376	31.8543	13.9508
Pbr006709.1	HCT	HCT-3	135.361	253.733	156.916	52.4776	1.11055	6.48015
Pbr010872.1	HCT	HCT-4	139.322	125.136	83.7009	152.166	60.897	142.21
Pbr002799.1	HCT	HCT-5	62.7683	1.59341	3.06091	2.09	1.63504	0.858655
Pbr036246.1	HCT	HCT-6	67.0303	82.5461	132.116	79.0163	36.9111	69.4358
Pbr035966.1	HCT	HCT-7	29.476	52.6048	64.4722	78.9142	4.26447	10.4904
Pbr016836.1	HCT	HCT-8	26.8121	7.00635	2.59899	4.95845	1.48746	0.650961
Pbr006451.1	HCT	HCT-9	20.7891	27.8734	26.3659	31.2505	36.0972	32.8376
Pbr006639.1	HCT	HCT-10	22.0209	2.0035	5.32477	12.9849	7.49778	3.93752
Pbr014028.1	HCT	HCT-11	18.3953	23.0523	28.3962	34.0611	25.7381	34.242
Pbr041049.1	HCT	HCT-12	16.3912	56.7109	52.9661	65.7438	17.6525	68.2811
Pbr004377.1	HCT	HCT-13	15.6732	20.5861	19.6432	40.9559	11.6957	29.081
Pbr041550.1	HCT	HCT-14	15.8759	28.4044	8.1308	18.1722	2.25166	3.15328
Pbr006821.1	HCT	HCT-15	6.2266	6.0415	13.6555	18.7713	211.683	170.025
Pbr005360.1	HCT	HCT-16	9.26008	12.0253	6.33872	0.389685	0.246789	0
Pbr018314.1	HCT	HCT-17	7.26674	4.2376	2.47467	1.04626	0.124238	0.130489
Pbr016740.1	HCT	HCT-18	6.9864	10.4405	2.42495	19.9923	3.16528	18.9244
Pbr016167.1	HCT	HCT-19	6.44014	7.54622	2.23535	2.59897	1.90779	0.825086
Pbr041045.1	HCT	HCT-20	7.00203	9.98823	13.1752	8.34874	0.854098	1.9223
Pbr010925.1	HCT	HCT-21	6.39769	0.922371	13.8914	5.60437	0	0.372784
Pbr016260.1	HCT	HCT-22	6.18173	0.574613	18.5442	17.3793	17.8361	20.9011
Pbr041427.1	HCT	HCT-23	4.21334	5.52777	4.00245	8.72688	0.218161	4.00992
Pbr018429.1	HCT	HCT-24	3.90357	8.1173	6.10057	10.2095	0.570505	0.838895
Pbr035167.1	HCT	HCT-25	4.16063	16.2884	68.508	9.39256	37.7007	50.5529
Pbr024792.1	HCT	HCT-26	3.91373	2.02596	3.33324	3.60444	4.03549	2.18349
Pbr006711.1	HCT	HCT-27	6.65568	13.2879	6.59745	3.31233	0	0
Pbr006452.1	HCT	HCT-28	2.85973	11.905	7.63234	3.50717	2.83807	1.42563
Pbr009808.1	HCT	HCT-29	3.01747	2.66459	4.07336	7.27139	4.46108	10.4291
Pbr019034.1	HCT	HCT-30	2.20209	3.34899	1.74323	37.5756	35.9168	207.715
Pbr029551.1	HCT	HCT-31	2.47924	1.09466	9.02808	14.9775	160.251	107.884
Pbr009545.1	HCT	HCT-32	2.37074	4.76853	12.7618	1.75884	0	0
Pbr015411.1	HCT	HCT-33	1.95424	3.91159	0.74257	6.08933	1.06247	0.619962
Pbr006484.3	HCT	HCT-34	2.55635	1.43653	1.76611	2.43842	1.26348	1.99058
Pbr006391.1	HCT	HCT-35	1.20864	0.426921	0.344445	0.115288	0.109519	0
Pbr035166.1	HCT	HCT-36	1.21734	2.50828	1.54187	11.2247	7.10862	19.1807
Pbr029857.1	HCT	HCT-37	1.18797	1.04905	0.75234	0.88135	0.239212	0.251248
Pbr013744.2	HCT	HCT-38	1.2898	0.632758	0.952964	0.136699	0	0
Pbr004638.1	HCT	HCT-39	0.786804	1.38959	1.74399	2.50168	1.18824	2.87047
Pbr019323.1	HCT	HCT-40	1.02018	0.900876	1.45367	2.91934	0.308137	2.42731
Pbr036245.1	HCT	HCT-41	0.79198	0.233121	0.37617	0.125907	0.358818	1.50749
Pbr041046.1	HCT	HCT-42	0.86605	1.0197	1.37117	2.06524	0.130792	0
Pbr041050.1	HCT	HCT-43	0.650005	0.918387	1.48193	1.86005	0.353393	1.11352
Pbr019665.1	HCT	HCT-44	0.691845	1.09969	1.97165	3.69559	0.6269	1.31689
Pbr042347.1	HCT	HCT-45	0.599507	0.847038	0.1139	0.914959	1.08646	0.342338
Pbr022178.1	HCT	HCT-46	0.635256	1.54266	1.65952	2.12082	1.72687	1.81376
Pbr038368.1	HCT	HCT-47	0.466593	0.309021	0.886478	1.22393	2.85385	0.666099
Pbr013743.1	HCT	HCT-48	0.573243	0.506206	0.136138	0.546797	0	0
Pbr037190.1	HCT	HCT-49	0.553476	0.122188	0.920104	2.24375	0.37614	0.263377
Pbr038519.1	HCT	HCT-50	0.524536	0.115799	2.36684	3.00202	0.712945	0.87362
Pbr006408.1	HCT	HCT-51	0.25613	0.339266	0.121655	0.36647	0.116043	0
Pbr025171.1	HCT	HCT-52	0.26692	0.82497	0.507121	1.27303	0.120932	1.01613
Pbr029548.1	HCT	HCT-53	0.260565	1.84075	0.866331	0	0	0
Pbr030889.1	HCT	HCT-54	0.137108	0.484298	0.390737	0.392348	0	0.391466
Pbr020016.1	HCT	HCT-55	0.121352	0.107161	4.15001	51.0472	74.663	25.1775
Pbr016548.3	HCT	HCT-56	0.176512	0.93522	0.335354	0.336737	0.319884	0.16799
Pbr016460.1	PAL	PAL-1	99.9307	40.7283	38.4401	126.863	16.2964	25.3984
Pbr008387.1	PAL	PAL-2	3.44666	8.53693	2.55544	1.52355	0.152347	0
Pbr040489.1	POD	POD-1	623.842	139.123	24.2834	16.6015	0.82139	1.03526
Pbr035186.1	POD	POD-2	335.294	281.41	1117.07	457.9	133.674	156.39
Pbr000146.1	POD	POD-3	228.97	126.818	209.987	121.207	0.318949	0.669994
Pbr027164.1	POD	POD-4	199.263	103.123	112.89	80.3137	47.0818	61.8542
Pbr007903.1	POD	POD-5	171.654	69.6574	71.676	33.3686	35.2725	39.4953
Pbr026235.1	POD	POD-6	85.8816	119.591	70.6007	98.1984	55.538	92.0395
Pbr011557.1	POD	POD-7	19.5905	17.8654	18.523	29.4709	28.8669	32.846
Pbr034800.1	POD	POD-8	46.6052	45.4872	11.8299	1.7998	0	0.179575
Pbr015965.1	POD	POD-9	35.2485	9.82942	56.982	68.4245	20.7328	6.27776
Pbr022326.1	POD	POD-10	23.1195	21.6479	23.2877	30.7981	1.08358	7.0183
Pbr000689.1	POD	POD-11	16.9768	11.9629	29.4849	29.9336	2.33078	9.46582
Pbr013845.1	POD	POD-12	5.81818	7.03388	7.63249	15.7243	18.8914	11.7997
Pbr010632.1	POD	POD-13	9.00045	13.9088	22.4436	17.707	1.18935	1.42765
Pbr035815.1	POD	POD-14	7.81234	0.627158	1.85533	22.6945	1.76974	6.42127
Pbr008699.1	POD	POD-15	5.47186	5.06767	0.633901	0.127303	0	0
Pbr010973.1	POD	POD-16	7.73608	2.83253	2.50937	0.71992	0.170973	0.179575
Pbr037526.1	POD	POD-17	6.74863	17.234	34.8265	34.4482	12.5608	9.02665
Pbr010975.1	POD	POD-18	6.38384	1.93279	12.6484	10.7868	2.80965	2.43025
Pbr011562.1	POD	POD-19	5.35027	2.19356	19.9669	4.55664	2.07772	0.363711
Pbr030045.1	POD	POD-20	4.43883	0.627158	10.12	9.14554	2.41329	3.04166
Pbr016853.1	POD	POD-21	3.4642	79.1539	33.3195	3.71743	0.392376	1.0303
Pbr034480.1	POD	POD-22	2.20883	0.812716	1.39885	0.702308	0	0
Pbr039193.1	POD	POD-23	2.89125	3.94576	0.49937	0.752144	0.238167	0.750452
Pbr003832.1	POD	POD-24	1.62677	1.27692	1.37364	0.689653	0	0.344051
Pbr013075.1	POD	POD-25	1.28455	0.162048	4.18375	2.80067	6.31869	1.57183
Pbr002950.1	POD	POD-26	1.13211	1.16634	0.896205	0.35996	0	0
Pbr014607.1	POD	POD-27	1.16875	0.344024	2.03546	1.30063	1.23554	0.926934
Pbr041827.1	POD	POD-28	0.920344	0.48763	0.174856	1.05346	10.5078	9.45983
Pbr014605.1	POD	POD-29	1.20381	1.27564	1.82969	6.43033	0.654483	0
Pbr003857.1	LAC	LAC-1	214.216	877.684	78.4852	40.2386	0.0932312	0.195845
Pbr010954.1	LAC	LAC-2	48.4006	72.6589	12.9682	11.0092	2.92381	1.41735
Pbr010955.1	LAC	LAC-3	1.24454	1.99818	0	0	0	0
Pbr011352.1	LAC	LAC-4	43.4641	26.0907	4.98712	0.465831	0	0.116196
Pbr042315.1	LAC	LAC-5	113.813	78.5389	21.4801	6.47059	0	0
Pbr012358.1	LAC	LAC-6	499.581	1570.44	170.819	66.3333	0.0973934	0.409175
Pbr013101.1	LAC	LAC-7	2.89806	0.787432	3.91774	3.29597	0.404002	0.42433
Pbr013455.1	LAC	LAC-8	74.6884	0.57539	0.309488	16.082	19.1887	2.09294
Pbr013454.1	LAC	LAC-9	4.51429	15.31	3.85329	0.936092	0.474263	0.435861
Pbr014327.1	LAC	LAC-10	2.55225	0.939075	0.404084	0.304313	0	0.101209
Pbr018935.1	LAC	LAC-11	4.10857	0.0907025	0.390293	0.195951	0.465361	0.684286
Pbr024489.1	LAC	LAC-12	0.837433	0.831939	1.59104	1.3979	2.46617	1.594
Pbr024725.2	LAC	LAC-13	10.5783	7.75323	84.2092	121.285	23.1964	14.0946
Pbr027989.1	LAC	LAC-14	6.76298	3.58326	0.963672	0.322549	0	0
Pbr028392.1	LAC	LAC-15	1.72899	0.0954249	0.102653	0	0	0
Pbr029309.1	LAC	LAC-16	0.717774	11.409	0.681848	0.68466	0	0
Pbr030875.1	LAC	LAC-17	0.741784	0	0.603992	0.404321	0.288065	0
Pbr032053.1	LAC	LAC-18	1.90921	2.83949	0.763644	0.479246	0	0.0956336
Pbr033951.1	LAC	LAC-19	107.06	552.342	49.4917	21.3654	0.0894103	0
Pbr034948.1	LAC	LAC-20	1.17811	0.47288	0.20348	0.10216	0	0
Pbr035745.1	LAC	LAC-21	4.98055	1.31008	8.35522	22.1366	2.30452	2.62218
Pbr035749.1	LAC	LAC-22	2.12854	1.35751	1.74117	1.07157	4.39322	0.956618
Pbr035962.1	LAC	LAC-23	297.513	1238.62	97.815	110.521	0	0.81835
Pbr038866.1	LAC	LAC-24	1.79138	0	0.113448	0	0.21643	0.11366
Pbr038988.1	LAC	LAC-25	8.12791	85.547	6.67771	8.48632	0	0
Pbr039980.1	LAC	LAC-26	1.27612	0.281723	0.202042	0.608625	0.481805	0.809675
Pbr041372.1	LAC	LAC-27	4.75473	2.57647	0.513266	0.103077	0.0979179	0
Pbr041924.1	LAC	LAC-28	8.79544	3.36877	36.3402	34.3673	4.32097	5.14351

## Sheet: Sheet2
Pbr008410.2	HD-ZIP	PbHB10	16.7939	5.51202	5.71779	5.74137	3.56868	1.27299
Pbr008785.1	HD-ZIP	PbHB39	22.9195	10.0881	9.49573	3.54153	0.194094	0.20386
Pbr019133.1	HD-ZIP	PbHB22	41.8966	18.3085	22.8984	14.0968	17.3567	8.32981
Pbr037485.1	HD-ZIP	PbHB24	15.7081	13.745	4.54439	1.22591	0	0
Pbr042103.1	HD-ZIP	PbHB10	20.6751	12.2754	2.48017	0.605771	0	0.20147
Pbr007829.1	HD-ZIP	PbHB2	144.362	49.6686	345.195	71.6038	176.682	114.069
Pbr013533.1	HD-ZIP	PbHB3	41.3156	10.2928	8.49729	5.44171	33.9465	17.7832
Pbr040074.1	HD-ZIP	PbHB17	2.98582	5.817	1.75183	8.15512	22.3518	27.6666
Pbr039116.1	HD-ZIP	PbHB34	38.0052	31.6251	45.6817	127.424	13.8774	169.271
Pbr039143.1	HD-ZIP	PbHB35	9.69215	4.73979	3.00435	3.06934	2.78755	2.96143
Pbr036101.1	HD-ZIP	PbHB37	139.905	170.516	205.283	413.9	161.909	224.747
Pbr040636.1	HD-ZIP	PbHB43	42.4267	17.0646	22.5628	19.9905	5.46295	6.52412
Pbr017942.1	HD-ZIP	PbHB46	5.24427	14.2922	8.41715	17.795	14.0908	13.6852
Pbr041852.1	HD-ZIP	PbHB48	2.88216	0.558111	0	0.391119	0	0
Pbr001571.1	HD-ZIP	PbHB49	30.6027	15.053	13.0952	4.72855	1.47219	0.921321
Pbr004979.1	HD-ZIP	PbHB4	6.68794	15.3486	18.6233	109.962	261.863	122.361
Pbr029884.1	HD-ZIP	PbHB5	6.93342	6.07021	6.97	3.86926	1.64356	1.57485
Pbr029255.1	HD-ZIP	PbHB18	2.80369	0.736054	2.7511	2.0327	0.723798	0.243215
Pbr029399.1	HD-ZIP	PbHB27	9.40867	16.5885	7.12598	10.1396	4.35502	5.47475
Pbr035756.1	HD-ZIP	PbHB31	5.21575	13.8568	4.48323	7.8274	5.05788	7.06522
Pbr035813.1	HD-ZIP	PbHB30	26.5381	78.8021	121.23	7.25885	3.54842	5.63967
Pbr028712.1	HD-ZIP	PbHB33	0.691682	1.64215	3.15908	2.06967	0.315544	0
Pbr030778.1	HD-ZIP	PbHB32	0.690316	1.48037	3.11744	1.96524	0.329836	0
Pbr019804.1	HD-ZIP	PbHB38	4.53616	0.49079	5.92656	71.3951	31.5283	58.3266
Pbr024282.1	HD-ZIP	PbHB42	0.959335	0.977923	1.42443	2.31747	2.37274	1.90044
Pbr024283.1	HD-ZIP	PbHB41	0.961135	0.977923	1.42443	2.31951	25.0393	1.88684
Pbr034174.1	HD-ZIP	PbHB56	116.702	107.698	60.3352	57.8472	40.9024	59.8571
Pbr013948.1	HD-ZIP	PbHB16	1.21578	1.87739	0	0	0	0
Pbr019166.1	HD-ZIP	PbHB21	5.05908	11.1705	3.00042	8.10512	7.22992	5.86504
Pbr034468.1	HD-ZIP	PbHB47	1.10837	2.89803	1.56895	0	0	0
