# Supplementary material for: Genome-wide characterisation of HD-Zip transcription factors and functional analysis of PbHB24 during stone cell formation in Chinese white pear (Pyrus bretschneideri)
Source: BMC Plant Biol. 2024 May 23;24:444. doi: 10.1186/s12870-024-05138-w (PMC11112822; doi:10.1186/s12870-024-05138-w)
Supplement: Supplementary file 6 — Supplementary Material 6 [file 12870_2024_5138_MOESM6_ESM.xlsx]

## Sheet: Sheet1
Table S5 expression profile of HD-ZIP genes in pear fruits
Subfamily	Gene ID	Gene name	Fruit 15DAF	Fruit 25DAF	Fruit 55DAF	Fruit 85DAF	Fruit 115DAF	Fruit 145DAF
I	Pbr001571.1	PbHB49	37.8904	14.1157	12.1854	6.02373	0	0.563454
	Pbr006330.2	PbHB51	231.808	169.705	567.683	597.229	216.358	268.432
	Pbr007829.1	PbHB2	479.047	261.602	1014.61	208.627	602.412	133.9
	Pbr013533.1	PbHB3	305.778	22.6511	96.744	96.6584	88.3691	29.9717
	Pbr017942.1	PbHB46	15.8586	25.7801	22.5972	30.082	31.5158	25.0405
	Pbr018403.1	PbHB1	9.864	7.28835	37.0987	67.0146	150.852	95.4103
	Pbr025453.1	PbHB29	0.778326	0	0	0	0	0
	Pbr032408.1	PbHB28	0	0	0	0	0	0
	Pbr039116.1	PbHB34	299.694	132.787	447.462	413.098	445.634	193.011
	Pbr040074.1	PbHB17	78.8703	6.64396	17.7449	73.4994	159.859	50.6178
	Pbr040636.1	PbHB43	33.4878	15.8489	22.2474	7.72475	5.35486	5.6243
	Pbr041852.1	PbHB48	14.8496	5.24523	6.01872	0.755443	0.179409	0
	Pbr011488.1	PbHB12	149.643	61.1653	192.294	240.254	340.667	222.44
	Pbr017259.1	PbHB40	5.96716	0.916408	0.985825	3.95956	4.93684	1.72841
	Pbr030226.1	PbHB6	0	0	0	0	0	0.336968
	Pbr036101.1	PbHB37	159.034	92.039	128.97	292.388	392.237	345.903
	Pbr038266.1	PbHB26	0	0	0	0.331871	0	0
	Pbr039143.1	PbHB35	9.52268	10.9477	12.9717	13.1966	14.0014	4.95896
II	Pbr004979.1	PbHB4	13.0494	31.8334	314.091	256.105	406.909	140.65
	Pbr008217.1	PbHB52	22.7171	15.774	23.7934	7.96383	2.81498	5.35888
	Pbr013425.1	PbHB9	0	0	0	0	0	0
	Pbr013429.1	PbHB8	0	0	0	0	0	0
	Pbr014724.1	PbHB36	0	0	0.334373	0.335752	0	0
	Pbr019804.1	PbHB38	14.0577	16.4351	52.0996	135.413	122.177	48.6165
	Pbr023774.1	PbHB15	0.162677	0.718266	3.70883	2.63792	2.80072	1.39341
	Pbr024282.1	PbHB42	0	0	0	0	0	0
	Pbr024283.1	PbHB41	0	0	0	0	0	0
	Pbr028712.1	PbHB33	0	0	0	0	0	0
	Pbr029255.1	PbHB18	4.1579	3.32198	22.194	12.2759	1.9735	0.753744
	Pbr029399.1	PbHB27	8.4884	4.94038	1.83262	1.65616	0.524426	1.46883
	Pbr029884.1	PbHB5	13.9061	20.3443	35.884	20.9857	6.58245	7.90131
	Pbr030778.1	PbHB32	0	0	0	0	0	0
	Pbr033717.1	PbHB55	0	0.218731	0.4706	0.708811	0.224446	0.235739
	Pbr034174.1	PbHB56	26.2369	23.5094	33.7203	11.9612	6.99234	9.73103
	Pbr035756.1	PbHB31	1.54335	3.57752	1.4661	2.0242	1.04885	1.83604
	Pbr035813.1	PbHB30	93.5134	52.5354	38.1186	21.967	11.5404	59.277
III	Pbr008410.2	PbHB7	16.7939	5.51202	5.71779	5.74137	3.56868	1.27299
	Pbr008785.1	PbHB39	22.9195	10.0881	9.49573	3.54153	0.194094	0.20386
	Pbr019133.1	PbHB22	41.8966	18.3085	22.8984	14.0968	17.3567	8.32981
	Pbr037485.1	PbHB24	15.7081	13.745	4.54439	1.22591	0	0
	Pbr042103.1	PbHB10	20.6751	12.2754	2.48017	0.605771	0	0.20147
IV	Pbr000180.1	PbHB11	1.66272	0.734139	1.97437	2.45832	0.602655	0.474734
	Pbr005447.1	PbHB50	5.54657	7.07479	10.4403	14.8923	3.3506	8.89572
	Pbr008476.1	PbHB19	0	0	0	0	0	0
	Pbr008477.1	PbHB20	2.6674	1.07532	1.87288	1.60404	2.83736	2.48343
	Pbr012632.1	PbHB45	0	0	0	0	0	0
	Pbr012633.1	PbHB44	0	0	0	0	0	0
	Pbr013948.1	PbHB16	3.57125	3.35072	4.73537	5.32265	1.28092	3.46964
	Pbr016310.4	PbHB14	1.15612	2.29707	4.66758	2.82588	0.916643	2.81953
	Pbr018089.3	PbHB23	1.51106	0.593045	2.55187	1.12105	0.152135	0.0798947
	Pbr019166.1	PbHB21	17.3551	13.0267	12.14	22.5742	18.1563	16.4421
	Pbr028309.1	PbHB13	0.423281	0.0747562	1.2867	0.242252	0	0.402845
	Pbr028628.1	PbHB53	1.14286	0.605525	0.434262	0.726755	0.483268	0.652609
	Pbr031858.8	PbHB25	0.0822275	0.0726116	0	0	0	0
	Pbr032434.9	PbHB54	0.406144	0	0.617305	0	0	0
	Pbr034468.1	PbHB47	2.17848	3.0637	4.75205	2.38582	0.804213	0.921467

## Sheet: Sheet2
	PbHB49	37.8904	14.1157	12.1854	6.02373	0	0.563454
	PbHB51	231.808	169.705	567.683	597.229	216.358	268.432
	PbHB2	479.047	261.602	1014.61	208.627	602.412	133.9
	PbHB3	305.778	22.6511	96.744	96.6584	88.3691	29.9717
	PbHB46	15.8586	25.7801	22.5972	30.082	31.5158	25.0405
	PbHB1	9.864	7.28835	37.0987	67.0146	150.852	95.4103
	PbHB29	0.778326	0	0	0	0	0
	PbHB34	299.694	132.787	447.462	413.098	445.634	193.011
	PbHB17	78.8703	6.64396	17.7449	73.4994	159.859	50.6178
	PbHB43	33.4878	15.8489	22.2474	7.72475	5.35486	5.6243
	PbHB48	14.8496	5.24523	6.01872	0.755443	0.179409	0
	PbHB12	149.643	61.1653	192.294	240.254	340.667	222.44
	PbHB40	5.96716	0.916408	0.985825	3.95956	4.93684	1.72841
	PbHB37	159.034	92.039	128.97	292.388	392.237	345.903
	PbHB35	9.52268	10.9477	12.9717	13.1966	14.0014	4.95896
	PbHB4	13.0494	31.8334	314.091	256.105	406.909	140.65
	PbHB52	22.7171	15.774	23.7934	7.96383	2.81498	5.35888
	PbHB38	14.0577	16.4351	52.0996	135.413	122.177	48.6165
	PbHB15	0.162677	0.718266	3.70883	2.63792	2.80072	1.39341
	PbHB18	4.1579	3.32198	22.194	12.2759	1.9735	0.753744
	PbHB27	8.4884	4.94038	1.83262	1.65616	0.524426	1.46883
	PbHB5	13.9061	20.3443	35.884	20.9857	6.58245	7.90131
	PbHB56	26.2369	23.5094	33.7203	11.9612	6.99234	9.73103
	PbHB31	1.54335	3.57752	1.4661	2.0242	1.04885	1.83604
	PbHB30	93.5134	52.5354	38.1186	21.967	11.5404	59.277
	PbHB7	16.7939	5.51202	5.71779	5.74137	3.56868	1.27299
	PbHB39	22.9195	10.0881	9.49573	3.54153	0.194094	0.20386
	PbHB22	41.8966	18.3085	22.8984	14.0968	17.3567	8.32981
	PbHB24	15.7081	13.745	4.54439	1.22591	0	0
	PbHB10	20.6751	12.2754	2.48017	0.605771	0	0.20147
	PbHB11	1.66272	0.734139	1.97437	2.45832	0.602655	0.474734
	PbHB50	5.54657	7.07479	10.4403	14.8923	3.3506	8.89572
	PbHB20	2.6674	1.07532	1.87288	1.60404	2.83736	2.48343
	PbHB16	3.57125	3.35072	4.73537	5.32265	1.28092	3.46964
	PbHB14	1.15612	2.29707	4.66758	2.82588	0.916643	2.81953
	PbHB23	1.51106	0.593045	2.55187	1.12105	0.152135	0.0798947
	PbHB21	17.3551	13.0267	12.14	22.5742	18.1563	16.4421
	PbHB13	0.423281	0.0747562	1.2867	0.242252	0	0.402845
	PbHB53	1.14286	0.605525	0.434262	0.726755	0.483268	0.652609
	PbHB47	2.17848	3.0637	4.75205	2.38582	0.804213	0.921467
