# Supplementary material for: Genome-wide characterisation of HD-Zip transcription factors and functional analysis of PbHB24 during stone cell formation in Chinese white pear (Pyrus bretschneideri)
Source: BMC Plant Biol. 2024 May 23;24:444. doi: 10.1186/s12870-024-05138-w (PMC11112822; doi:10.1186/s12870-024-05138-w)
Supplement: Supplementary file 7 — Supplementary Material 7 [file 12870_2024_5138_MOESM7_ESM.xlsx]

## Sheet: Sheet1
Table S4. Summary of the HD-ZIP transcription factor genes in six Rosaceae species and Arabidopsis.
Arabidopsis thaliana		Pyrus bretschneideri		Pyrus communis		Malus domestica		Prunus persica		Fragaria vesca		Prunus mume
Accession numbers	Gene name	Accession numbers	Gene name	Accession numbers	Gene name	Accession numbers	Gene name	Accession numbers	Gene name	Accession numbers	Gene name	Accession numbers	Gene name
AT1G05230.1	HDG2	Pbr018403.1	PbHB1	PCP000041.1	PcHB1	MDP0000005879	MdHB1	Prupe.1G068400.1.p	PpHB1	mrna02646.1-v1.0-hybrid	FvHB1	XP_008219409.1	PmHB1
AT1G17920.1	HDG12	Pbr007829.1	PbHB2	PCP000042.1	PcHB2	MDP0000046392	MdHB2	Prupe.1G267300.1.p	PpHB2	mrna04940.1-v1.0-hybrid	FvHB2	XP_008220092.1	PmHB2
AT1G26960.1	ATHB23	Pbr013533.1	PbHB3	PCP000095.1	PcHB3	MDP0000050082	MdHB3	Prupe.1G271400.1.p	PpHB3	mrna05590.1-v1.0-hybrid	FvHB3	XP_008220424.1	PmHB3
AT1G27045.1	ATGB54	Pbr004979.1	PbHB4	PCP000172.1	PcHB4	MDP0000119544	MdHB4	Prupe.1G325000.1.p	PpHB4	mrna08853.1-v1.0-hybrid	FvHB4	XP_008221655.1	PmHB4
AT1G30490.1	ATHB9	Pbr029884.1	PbHB5	PCP000834.1	PcHB5	MDP0000123097	MdHB5	Prupe.1G416800.1.p	PpHB5	mrna08999.1-v1.0-hybrid	FvHB5	XP_008221688.1	PmHB5
AT1G34650.1	HDG10	Pbr030226.1	PbHB6	PCP001880.1	PcHB6	MDP0000124827	MdHB6	Prupe.1G447100.1.p	PpHB6	mrna09297.1-v1.0-hybrid	FvHB6	XP_008223824.1	PmHB6
AT1G52150.1	ATHB15	Pbr008410.2	PbHB7	PCP003293.1	PcHB7	MDP0000125182	MdHB7	Prupe.1G523000.1.p	PpHB7	mrna11939.1-v1.0-hybrid	FvHB7	XP_008224792.1	PmHB7
AT1G69780.1	ATHB13	Pbr013429.1	PbHB8	PCP003314.1	PcHB8	MDP0000125184	MdHB8	Prupe.2G004000.1.p	PpHB8	mrna12273.1-v1.0-hybrid	FvHB8	XP_008225592.1	PmHB8
AT1G73360.1	HDG11	Pbr013425.1	PbHB9	PCP003470.1	PcHB9	MDP0000126553	MdHB9	Prupe.2G127300.1.p	PpHB9	mrna12765.1-v1.0-hybrid	FvHB9	XP_008225704.1	PmHB9
AT1G79840.1	GL2	Pbr042103.1	PbHB10	PCP003786.1	PcHB10	MDP0000131454	MdHB10	Prupe.2G156900.1.p	PpHB10	mrna13306.1-v1.0-hybrid	FvHB10	XP_008226425.1	PmHB10
AT2G01430.1	ATHB17	Pbr000180.1	PbHB11	PCP004009.1	PcHB11	MDP0000134241	MdHB11	Prupe.2G194400.1.p	PpHB11	mrna13751.1-v1.0-hybrid	FvHB11	XP_008228437.1	PmHB11
AT2G18550.1	ATHB21	Pbr011488.1	PbHB12	PCP004056.1	PcHB12	MDP0000135540	MdHB12	Prupe.2G291400.1.p	PpHB12	mrna16235.1-v1.0-hybrid	FvHB12	XP_008228560.1	PmHB12
AT2G22430.1	ATHB6	Pbr028309.1	PbHB13	PCP004632.1	PcHB13	MDP0000138651	MdHB13	Prupe.2G316600.1.p	PpHB13	mrna17966.1-v1.0-hybrid	FvHB13	XP_008230079.1	PmHB13
AT2G22800.1	HAT9	Pbr016310.4	PbHB14	PCP005404.1	PcHB14	MDP0000142091	MdHB14	Prupe.3G015300.1.p	PpHB14	mrna18656.1-v1.0-hybrid	FvHB14	XP_008230624.1	PmHB14
AT2G32370.1	HDG3	Pbr023774.1	PbHB15	PCP005466.1	PcHB15	MDP0000142893	MdHB15	Prupe.3G060700.1.p	PpHB15	mrna19130.1-v1.0-hybrid	FvHB15	XP_008230746.1	PmHB15
AT2G34710.1	ATHB14	Pbr013948.1	PbHB16	PCP005667.1	PcHB16	MDP0000145401	MdHB16	Prupe.3G067200.1.p	PpHB16	mrna19572.1-v1.0-hybrid	FvHB16	XP_008232450.1	PmHB16
AT2G36610.1	ATHB22	Pbr040074.1	PbHB17	PCP006727.1	PcHB17	MDP0000146339	MdHB17	Prupe.3G218500.1.p	PpHB17	mrna21561.1-v1.0-hybrid	FvHB17	XP_008232741.1	PmHB17
AT2G44910.1	ATHB4	Pbr029255.1	PbHB18	PCP008264.1	PcHB18	MDP0000149252	MdHB18	Prupe.3G269900.1.p	PpHB18	mrna23926.1-v1.0-hybrid	FvHB18	XP_008233081.1	PmHB18
AT2G46680.1	ATHB7	Pbr008476.1	PbHB19	PCP009532.1	PcHB19	MDP0000150088	MdHB19	Prupe.3G283200.1.p	PpHB19	mrna24887.1-v1.0-hybrid	FvHB19	XP_008234278.1	PmHB19
AT3G01220.1	ATHB20	Pbr008477.1	PbHB20	PCP010912.1	PcHB20	MDP0000150465	MdHB20	Prupe.4G024800.1.p	PpHB20	mrna24976.1-v1.0-hybrid	FvHB20	XP_008234673.1	PmHB20
AT3G01470.1	ATHB1	Pbr019166.1	PbHB21	PCP012211.1	PcHB21	MDP0000152629	MdHB21	Prupe.4G090100.1.p	PpHB21	mrna25646.1-v1.0-hybrid	FvHB21	XP_008235150.1	PmHB21
AT3G03260.1	HDG8	Pbr019133.1	PbHB22	PCP012946.1	PcHB22	MDP0000163095	MdHB22	Prupe.4G174000.1.p	PpHB22	mrna25833.1-v1.0-hybrid	FvHB22	XP_008237058.1	PmHB22
AT3G60390.1	HAT3	Pbr018089.3	PbHB23	PCP013974.1	PcHB23	MDP0000172744	MdHB23	Prupe.5G029000.1.p	PpHB23	mrna25942.1-v1.0-hybrid	FvHB23	XP_008238183.1	PmHB23
AT3G61150.1	HDG1	Pbr037485.1	PbHB24	PCP014697.1	PcHB24	MDP0000180963	MdHB24	Prupe.5G064300.1.p	PpHB24	mrna28322.1-v1.0-hybrid	FvHB24	XP_008238430.1	PmHB24
AT3G61890.1	ATHB12	Pbr031858.8	PbHB25	PCP014783.1	PcHB25	MDP0000188716	MdHB25	Prupe.5G185900.1.p	PpHB25	mrna28394.1-v1.0-hybrid	FvHB25	XP_008239846.1	PmHB25
AT4G00730.1	ANL2	Pbr038266.1	PbHB26	PCP015511.1	PcHB26	MDP0000193877	MdHB26	Prupe.5G240900.1.p	PpHB26	mrna28942.1-v1.0-hybrid	FvHB26	XP_008240378.1	PmHB26
AT4G16780.1	ATHB2	Pbr029399.1	PbHB27	PCP016376.1	PcHB27	MDP0000204639	MdHB27	Prupe.6G102300.1.p	PpHB27	mrna29538.1-v1.0-hybrid	FvHB27	XP_008240912.1	PmHB27
AT4G17460.1	HAT1	Pbr032408.1	PbHB28	PCP017419.1	PcHB28	MDP0000206752	MdHB28	Prupe.6G193400.1.p	PpHB28	mrna30097.1-v1.0-hybrid	FvHB28	XP_008241330.1	PmHB28
AT4G17710.1	HDG4	Pbr025453.1	PbHB29	PCP017886.1	PcHB29	MDP0000206914	MdHB29	Prupe.6G213800.1.p	PpHB29			XP_008241637.1	PmHB29
AT4G21750.1	ATML1	Pbr035813.1	PbHB30	PCP019418.1	PcHB30	MDP0000222305	MdHB30	Prupe.7G079300.1.p	PpHB30			XP_008243444.2	PmHB30
AT4G32880.1	ATHB8	Pbr035756.1	PbHB31	PCP019945.1	PcHB31	MDP0000222975	MdHB31	Prupe.7G121100.1.p	PpHB31			XP_008245760.1	PmHB31
AT4G36740.1	ATHB40	Pbr030778.1	PbHB32	PCP020549.1	PcHB32	MDP0000224218	MdHB32	Prupe.7G149700.1.p	PpHB32			XP_016648082.1	PmHB32
AT4G37790.1	HAT22	Pbr028712.1	PbHB33	PCP020983.1	PcHB33	MDP0000229611	MdHB33					XP_016649213.1	PmHB33
AT4G40060.1	ATHB16	Pbr039116.1	PbHB34	PCP021017.1	PcHB34	MDP0000230511	MdHB34					XP_016651445.1	PmHB34
AT5G03790.1	ATHB51	Pbr039143.1	PbHB35	PCP021052.1	PcHB35	MDP0000233235	MdHB35					XP_016651837.1	PmHB35
AT5G06710.1	HAT14	Pbr014724.1	PbHB36	PCP021696.1	PcHB36	MDP0000236500	MdHB36					XP_016652685.1	PmHB36
AT5G15150.1	ATHB3	Pbr036101.1	PbHB37	PCP021920.1	PcHB37	MDP0000238771	MdHB37
AT5G17320.1	HDG9	Pbr019804.1	PbHB38	PCP023302.1	PcHB38	MDP0000242861	MdHB38
AT5G46880.1	HDG5	Pbr008785.1	PbHB39	PCP023467.1	PcHB39	MDP0000251484	MdHB39
AT5G47370.1	HAT2	Pbr017259.1	PbHB40	PCP024589.1	PcHB40	MDP0000270937	MdHB40
AT5G52170.1	HDG7	Pbr024283.1	PbHB41	PCP024738.1	PcHB41	MDP0000273608	MdHB41
AT5G53980.1	ATHB52	Pbr024282.1	PbHB42	PCP026141.1	PcHB42	MDP0000281698	MdHB42
AT5G65310.1	ATHB5	Pbr040636.1	PbHB43	PCP026730.1	PcHB43	MDP0000285637	MdHB43
AT5G66700.1	ATHB53	Pbr012633.1	PbHB44	PCP027574.1	PcHB44	MDP0000311522	MdHB44
AT4G04890.1	PDF2	Pbr012632.1	PbHB45	PCP027959.1	PcHB45	MDP0000313059	MdHB45
AT4G25530.1	FWA(HDG6)	Pbr017942.1	PbHB46	PCP028035.1	PcHB46	MDP0000316497	MdHB46
AAF15262.2	IFL1	Pbr034468.1	PbHB47	PCP030407.1	PcHB47	MDP0000318514	MdHB47
		Pbr041852.1	PbHB48	PCP030669.1	PcHB48	MDP0000322550	MdHB48
		Pbr001571.1	PbHB49	PCP030679.1	PcHB49	MDP0000389745	MdHB49
		Pbr005447.1	PbHB50	PCP031026.1	PcHB50	MDP0000411393	MdHB50
		Pbr006330.2	PbHB51	PCP032242.1	PcHB51	MDP0000423445	MdHB51
		Pbr008217.1	PbHB52	PCP032243.1	PcHB52	MDP0000423596	MdHB52
		Pbr028628.1	PbHB53	PCP032825.1	PcHB53	MDP0000426630	MdHB53
		Pbr032434.9	PbHB54	PCP033132.1	PcHB54	MDP0000427227	MdHB54
		Pbr033717.1	PbHB55	PCP036288.1	PcHB55	MDP0000491277	MdHB55
		Pbr034174.1	PbHB56	PCP039324.1	PcHB56	MDP0000509120	MdHB56
				PCP039815.1	PcHB57	MDP0000564897	MdHB57
				PCP039816.1	PcHB58	MDP0000579882	MdHB58
				PCP040000.1	PcHB59	MDP0000598064	MdHB59
				PCP041966.1	PcHB60	MDP0000599845	MdHB60
				PCP044707.1	PcHB61	MDP0000607777	MdHB61
						MDP0000608923	MdHB62
						MDP0000615948	MdHB63
						MDP0000624784	MdHB64
						MDP0000670432	MdHB65
						MDP0000730994	MdHB66
						MDP0000736852	MdHB67
						MDP0000737128	MdHB68
						MDP0000737672	MdHB69
						MDP0000738604	MdHB70
						MDP0000763731	MdHB71
						MDP0000765473	MdHB72
						MDP0000789571	MdHB73
						MDP0000840574	MdHB74
						MDP0000859459	MdHB75
						MDP0000866008	MdHB76
						MDP0000899816	MdHB77
						MDP0000909160	MdHB78
						MDP0000913269	MdHB79
						MDP0000943529	MdHB80
